# Supplementary material for: Adapting a workplace tobacco control program in small and medium-sized enterprises: identifying “key forms” for fidelity and flexibility using FRAME-IS
Source: Front Health Serv. 2026 Feb 11;6:1730791. doi: 10.3389/frhs.2026.1730791 (PMC12932559; doi:10.3389/frhs.2026.1730791)
Supplement: Supplementary file 1 [file Table1.xlsx]

## Sheet: Sheet1
Session	Content	Checklist items	Strategies	Select from the dropdown: Correct (〇) or Incorrect (×)	How it changed (free description)	Reason for the modification (select from dropdown)	Reason for the modification (description for other cases)	Reason for the modification (free description, background details, etc.)	Planned? Spontaneous?	Who was involved in the change?	Notes (interactions during the meetings, thoughts of the intervention provider, etc.)		List of options for "Reason for the modification" dropdown
0	Assessment session	Appoint an HCM and mandate (authorize) smoking cessation measures as part of their duties.	Ensuring executive engagement and support										Increase reach of quit smoking support (i.e., increase the number of employees receiving quit smoking support and deliver quit smoking support information to more employees)
0		The employer participated.	Ensuring executive engagement and support										Increase the clinical effectiveness of quit smoking support (i.e., improve the quit smoking success rate among employees receiving quit smoking support)
0		The HCM participated.	Ongoing facilitation tailored to the workplace context										Increase the acceptability, appropriateness, and feasibility of the implementation effort (i.e., improve HCM and employer satisfaction with the intervention program, adapt to workplace workflows, and make quit smoking support easier to implement)
0		The intervention providers were either JHIA PHNs or members of the research team.	Ongoing facilitation tailored to the workplace context										Decrease costs of the implementation effort (i.e., reduce the effort and costs associated with quit smoking support)
0		The session was conducted online (60 minutes).	Ongoing facilitation tailored to the workplace context										Improve fidelity to quit smoking support (i.e., ensure quit smoking support is implemented as instructed)
1	Feedback and formulation of goals and objectives	Appoint an HCM and mandate (authorize) smoking cessation measures as part of their duties	Ensuring executive engagement and support										Improve sustainability of quit smoking support (i.e., ensure long-term continuation of quit smoking support implementation and establish quit smoking support as a routine practice)
1		Is a preparation period of 1 month acceptable?	Supporting employees to quit smoking through the cessation campaign
1		The employer participated.	Ensuring executive engagement and support
1		The HCM participated.	Ongoing facilitation tailored to the workplace context
1		The intervention providers were either JHIA PHNs or members of the research team.	Ongoing facilitation tailored to the workplace context
1		The session was conducted online (60 minutes).	Ongoing facilitation tailored to the workplace context
2	Confirmation of goals and objectives, support content, and declaration method	Actively participate in the formulation of Work 1 (objectives and goals).	Ensuring executive engagement and support
2		Considered financial and non-financial support in determining Work 2 (support content).	Ensuring executive engagement and support
2		Work 1 and Work 2 were submitted.	Supporting employees to quit smoking through the cessation campaign
2		The campaign recruitment period is 1 month.	Supporting employees to quit smoking through the cessation campaign
2		The smoking cessation challenge period lasts 4 months.	Supporting employees to quit smoking through the cessation campaign
2		The employer participated.	Ensuring executive engagement and support
2		The HCM participated.	Ongoing facilitation tailored to the workplace context
2		The intervention providers were either JHIA PHNs or members of the research team.	Ongoing facilitation tailored to the workplace context
2		The session was conducted online (60 minutes).	Ongoing facilitation tailored to the workplace context
3	Start of entry and confirmation of declaration process	The employer personally declared the objectives and goals to employees (in person, via web meeting, web platform, or printed materials).	Ensuring executive engagement and support
3		The entry method requires the submission of a smoking cessation declaration.	Supporting employees to quit smoking through the cessation campaign
3		The recommended smoking cessation methods are smoking cessation outpatient clinics and the use of nicotine patches or gum.	Supporting employees to quit smoking through the cessation campaign
3		Created promotional materials and declaration forms and introduced EBI to all employees.	Supporting employees to quit smoking through the cessation campaign
3		The target audience consists of individuals who are fully committed to quitting smoking.	Supporting employees to quit smoking through the cessation campaign
3		Work 3 (material preparation) was submitted.	Ongoing facilitation tailored to the workplace context
3		The employer participated.	Ensuring executive engagement and support
3		The HCM participated.	Ongoing facilitation tailored to the workplace context
3		The action memo was submitted.	Ongoing facilitation tailored to the workplace context
3		The intervention providers were either JHIA PHNs or members of the research team.	Ongoing facilitation tailored to the workplace context
3		The session was conducted online (30 minutes).	Ongoing facilitation tailored to the workplace context
4	Recruitment of declarants	The internal announcement was made using multiple methods, including paper postings, web postings, morning meetings, and emails.	Supporting employees to quit smoking through the cessation campaign
4		A session with smokers was conducted: their willingness to quit smoking was confirmed through in person, email, or web tools, and necessary advice was provided.	Supporting employees to quit smoking through the cessation campaign
4		Consultation was available via email or phone.	Ongoing facilitation tailored to the workplace context
4		The action memo was submitted.	Ongoing facilitation tailored to the workplace context
4		The HCM participated.	Ongoing facilitation tailored to the workplace context
4		The intervention providers were either JHIA PHNs or members of the research team.	Ongoing facilitation tailored to the workplace context
4		The session was conducted online (30 minutes).	Ongoing facilitation tailored to the workplace context
5	Recruitment of declarants and provision of support to declarants	Sessions with smokers or individuals wishing to quit smoking were conducted approximately once a week to once a month. Their smoking cessation status was checked through in person, email, or web tools, and necessary advice was provided.	Supporting employees to quit smoking through the cessation campaign
5		Notes on challengers’ smoking cessation status: Records of sessions were documented in the action memo.	Supporting employees to quit smoking through the cessation campaign
5		Consultation was available via email or phone.	Ongoing facilitation tailored to the workplace context
5		The action memo was submitted.	Ongoing facilitation tailored to the workplace context
5		The HCM participated.	Ongoing facilitation tailored to the workplace context
5		The intervention providers were either JHIA PHNs or members of the research team.	Ongoing facilitation tailored to the workplace context
5		The session was conducted online (30 minutes).	Ongoing facilitation tailored to the workplace context
5		It seems feasible to conduct 10–12 sessions over the course of 6 months.	Ongoing facilitation tailored to the workplace context
6	Support for smoking cessation initiation	Sessions with smokers or individuals wishing to quit smoking were conducted approximately once a week to once a month. Their smoking cessation status was checked through in person, email, or web tools, and necessary advice was provided.	Supporting employees to quit smoking through the cessation campaign
6		Notes on challengers’ smoking cessation status: Records of sessions were documented in the action memo.	Supporting employees to quit smoking through the cessation campaign
6		Consultation was available via email or phone.	Ongoing facilitation tailored to the workplace context
6		The action memo was submitted.	Ongoing facilitation tailored to the workplace context
6		The HCM participated.	Ongoing facilitation tailored to the workplace context
6		The intervention providers were either JHIA PHNs or members of the research team.	Ongoing facilitation tailored to the workplace context
6		The session was conducted online (30 minutes).	Ongoing facilitation tailored to the workplace context
7	Support for smoking cessation maintenance	Sessions with smokers or individuals wishing to quit smoking were conducted approximately once a week to once a month. Their smoking cessation status was checked through in person, email, or web tools, and necessary advice was provided.	Supporting employees to quit smoking through the cessation campaign
7		Notes on challengers’ smoking cessation status: Records of sessions were documented in the action memo.	Supporting employees to quit smoking through the cessation campaign
7		Consultation was available via email or phone.	Ongoing facilitation tailored to the workplace context
7		The action memo was submitted.	Ongoing facilitation tailored to the workplace context
7		The HCM participated.	Ongoing facilitation tailored to the workplace context
7		The intervention providers were either JHIA PHNs or members of the research team.	Ongoing facilitation tailored to the workplace context
7		The session was conducted online (30 minutes).	Ongoing facilitation tailored to the workplace context
8	Support for smoking cessation maintenance	Sessions with smokers or individuals wishing to quit smoking were conducted approximately once a week to once a month. Their smoking cessation status was checked through in person, email, or web tools, and necessary advice was provided.	Supporting employees to quit smoking through the cessation campaign
8		Notes on challengers’ smoking cessation status: Records of sessions were documented in the action memo.	Supporting employees to quit smoking through the cessation campaign
8		Consultation was available via email or phone.	Ongoing facilitation tailored to the workplace context
8		The action memo was submitted.	Ongoing facilitation tailored to the workplace context
8		The HCM participated.	Ongoing facilitation tailored to the workplace context
8		The intervention providers were either JHIA PHNs or members of the research team.	Ongoing facilitation tailored to the workplace context
8		The session was conducted online (30 minutes).	Ongoing facilitation tailored to the workplace context
9	Review and evaluation	Sessions with smokers or individuals wishing to quit smoking were conducted approximately once a week to once a month. Their smoking cessation status was checked through in person, email, or web tools, and necessary advice was provided.	Supporting employees to quit smoking through the cessation campaign
9		Notes on challengers’ smoking cessation status: Records of sessions were documented in the action memo.	Supporting employees to quit smoking through the cessation campaign
9		A plan for reviewing and evaluating the campaign was established.	Review and evaluate of the campaign
9		Consultation was available via email or phone.	Ongoing facilitation tailored to the workplace context
9		The action memo was submitted.	Ongoing facilitation tailored to the workplace context
9		The HCM participated.	Ongoing facilitation tailored to the workplace context
9		The intervention providers were either JHIA PHNs or members of the research team.	Ongoing facilitation tailored to the workplace context
9		The session was conducted online (30 minutes).	Ongoing facilitation tailored to the workplace context
10	Review and evaluation	Sessions with smokers or individuals wishing to quit smoking were conducted approximately once a week to once a month. Their smoking cessation status was checked through in person, email, or web tools, and necessary advice was provided.	Supporting employees to quit smoking through the cessation campaign
10		Notes on challengers’ smoking cessation status: Records of sessions were documented in the action memo.	Supporting employees to quit smoking through the cessation campaign
10		Review and evaluation of the campaign.	Review and evaluate of the campaign
10		Consultation was available via email or phone.	Ongoing facilitation tailored to the workplace context
10		The action memo was submitted.	Ongoing facilitation tailored to the workplace context
10		The HCM participated.	Ongoing facilitation tailored to the workplace context
10		The intervention providers were either JHIA PHNs or members of the research team.	Ongoing facilitation tailored to the workplace context
10		The session was conducted online (30 minutes).	Ongoing facilitation tailored to the workplace context
10		10–12 sessions were successfully conducted over the course of 6 months.	Ongoing facilitation tailored to the workplace context
		Additional file 1 of implementation strategy checklist for eSMART-TC
